# Supplementary material for: Weakly supervised deep learning to predict recurrence in low-grade endometrial cancer from multiplexed immunofluorescence images
Source: NPJ Digit Med. 2023 Mar 23;6:48. doi: 10.1038/s41746-023-00795-x (PMC10036616; doi:10.1038/s41746-023-00795-x)
Supplement: Supplementary file 3 — Supplementary Data [file 41746_2023_795_MOESM3_ESM.xlsx]

## Sheet: Sheet1
Subject Name	Long-term follow-up	NaroNet final decision	A1	A2	A3	A4	N1	N2	N3	N4	N5	N6	N7	N8	P1	P2	P3	P4	P5	P6	P7	P8	P9	P10
A1	No recurrence	No recurrence	0.24677	0.24677	0.24677	0.25969	0.0482163	0.231295	0.140521	0.168139	0.0316463	0.0642832	0.142627	0.173272	0.085095	0.058827	0.136084	0.127197	0.128468	0.0931339	0.0717132	0.0887692	0.130682	0.0800314
A2	No recurrence	No recurrence	0.232483	0.232483	0.232483	0.30255	0.0548563	0.21344	0.092218	0.195199	0.0497186	0.0748678	0.108639	0.211062	0.0915771	0.0868075	0.100949	0.099529	0.0958754	0.111934	0.077206	0.136171	0.155645	0.0443069
A3	No recurrence	No recurrence	0.17454	0.316644	0.328872	0.179944	0.0969533	0.0727533	0.246431	0.0847463	0.097732	0.0918031	0.212264	0.0973178	0.0248318	0.0884755	0.161941	0.149484	0.153896	0.0450176	0.0876401	0.182462	0.0935451	0.0127056
A4	No recurrence	No recurrence	0.18589	0.310396	0.317824	0.18589	0.189901	0.0226526	0.200415	0.0210095	0.0491873	0.232161	0.247299	0.0373753	0.0308521	0.0494607	0.18537	0.173643	0.159933	0.0139952	0.122991	0.193959	0.0378941	0.031901
A5	Recurrence	Recurrence	0.29332	0.267526	0.175261	0.263893	0.18486	0.0631922	0.10088	0.0923503	0.209644	0.185161	0.10577	0.0581424	0.0386803	0.207928	0.0468758	0.0480012	0.0440074	0.0617232	0.220481	0.202004	0.11459	0.0157093
A6	No recurrence	No recurrence	0.202341	0.202341	0.319592	0.275725	0.00161236	0.239937	0.145583	0.203264	0.000530714	0.0472028	0.164937	0.196933	0.0971311	0.0154446	0.177951	0.167823	0.172031	0.0838489	0.0380289	0.0548994	0.101363	0.0914787
A7	No recurrence	No recurrence	0.271328	0.244967	0.263426	0.220279	0.0114492	0.224313	0.186898	0.140295	0.00874773	0.0285207	0.236276	0.163501	0.0917446	0.0740788	0.150953	0.12526	0.150951	0.0582471	0.111725	0.1116	0.0807291	0.044711
A8	No recurrence	No recurrence	0.195078	0.195078	0.357221	0.252622	0.0150859	0.213085	0.137892	0.229814	0.00841844	0.0453451	0.118064	0.232296	0.0875338	0.0170442	0.177037	0.170661	0.168415	0.0931057	0.0217674	0.0734335	0.117944	0.0730584
A9	No recurrence	No recurrence	0.230253	0.297153	0.242342	0.230253	0.156913	0.109357	0.0986733	0.128786	0.144454	0.156432	0.0963009	0.109084	0.057559	0.111304	0.12316	0.1218	0.122612	0.0755799	0.118558	0.125859	0.108469	0.0350992
A10	No recurrence	No recurrence	0.222789	0.222789	0.331634	0.222789	0.0167191	0.233839	0.148718	0.180068	0.0136465	0.0638379	0.152102	0.19107	0.0834728	0.0309747	0.161967	0.156924	0.154781	0.0764116	0.0751884	0.0729056	0.0921012	0.0952751
A11	No recurrence	No recurrence	0.22454	0.22454	0.326379	0.22454	0.085244	0.235921	0.0952985	0.184235	0.0656189	0.0671156	0.0910012	0.175565	0.098661	0.0556004	0.13109	0.126356	0.122757	0.101911	0.0680874	0.0863201	0.130683	0.0785344
A12	No recurrence	No recurrence	0.214768	0.301483	0.300484	0.183266	0.0958135	0.10125	0.204978	0.0890238	0.0901266	0.0748635	0.180356	0.163589	0.0652758	0.0742656	0.152061	0.139741	0.147548	0.0769509	0.0714284	0.134881	0.11198	0.0258684
A13	Recurrence	Recurrence	0.216969	0.281416	0.216969	0.284645	0.0697767	0.230539	0.141462	0.163594	0.0562787	0.0471552	0.126245	0.16495	0.0846502	0.0808978	0.124369	0.111268	0.115119	0.0850047	0.095337	0.112962	0.13202	0.0583716
A14	No recurrence	No recurrence	0.214789	0.214789	0.295238	0.275183	0.158304	0.15145	0.120937	0.145156	0.0382342	0.103168	0.144021	0.13873	0.0756758	0.048152	0.148162	0.147021	0.137124	0.0868504	0.0865949	0.0992687	0.107866	0.0632859
A15	No recurrence	No recurrence	0.25	0.25	0.25	0.25	0.16242	0.182903	0.0213832	0.18604	0.0381824	0.13368	0.0933147	0.182076	0.0649616	0.0388765	0.166276	0.161113	0.16172	0.0890519	0.0356403	0.119672	0.113378	0.0493102
A16	No recurrence	No recurrence	0.194644	0.345726	0.264986	0.194644	0.08124	0.181272	0.19001	0.085072	0.0724887	0.074101	0.172196	0.14362	0.0783556	0.086378	0.128962	0.115266	0.122368	0.0831499	0.0939251	0.126373	0.12263	0.0425922
A17	No recurrence	No recurrence	0.228026	0.206426	0.349149	0.216399	0.00881271	0.230533	0.173279	0.176995	0.00832598	0.0262648	0.19318	0.18261	0.0888897	0.0307977	0.174605	0.15524	0.172657	0.065517	0.0671084	0.0912115	0.0831667	0.070807
A18	No recurrence	No recurrence	0.189828	0.288478	0.331865	0.189828	0.0163323	0.220905	0.170477	0.148098	0.0152275	0.0805363	0.181793	0.166631	0.0926237	0.0245321	0.151055	0.148781	0.141488	0.0918447	0.0619643	0.0665278	0.112334	0.108849
A19	No recurrence	No recurrence	0.225311	0.225311	0.297891	0.251488	0.086581	0.173085	0.114033	0.167428	0.0755321	0.111657	0.123738	0.147946	0.0915533	0.0583807	0.144163	0.139545	0.141692	0.0840403	0.0802959	0.0885255	0.10453	0.067275
A20	No recurrence	No recurrence	0.227409	0.227409	0.317774	0.227409	0.116404	0.142661	0.0974373	0.143071	0.111512	0.14471	0.114119	0.130085	0.103674	0.105257	0.111548	0.10545	0.116396	0.0893856	0.110064	0.0836335	0.116815	0.0577771
A21	No recurrence	No recurrence	0.223369	0.233631	0.319632	0.223369	0.159943	0.132465	0.119206	0.128808	0.0524248	0.138153	0.138572	0.130429	0.0667524	0.0487543	0.149599	0.146782	0.140601	0.0695734	0.0912513	0.128041	0.101113	0.0575309
A22	Recurrence	Recurrence	0.204249	0.204249	0.234593	0.356909	0.143258	0.0915121	0.155337	0.102248	0.139653	0.131231	0.141556	0.0952056	0.0345619	0.13553	0.125771	0.117288	0.114314	0.0675661	0.145038	0.140808	0.0879765	0.0311463
A23	No recurrence	No recurrence	0.25	0.25	0.25	0.25	0.0488679	0.256561	0.08181	0.211373	0.0320373	0.0506342	0.0986503	0.220066	0.0966112	0.0386253	0.145748	0.135993	0.138632	0.0983065	0.0583451	0.0778418	0.120113	0.0897847
A24	Recurrence	Recurrence	0.25	0.25	0.25	0.25	0.179592	0.169708	0.0581367	0.172561	0.0952606	0.102424	0.0680885	0.154229	0.0849741	0.0676434	0.12778	0.12773	0.124064	0.0815502	0.0932942	0.0868437	0.121593	0.0845273
A25	No recurrence	No recurrence	0.204885	0.204885	0.385346	0.204885	0.00713786	0.199766	0.148296	0.191424	0.00688769	0.102628	0.154239	0.189623	0.0935576	0.0171974	0.16358	0.163645	0.155559	0.0938856	0.0519768	0.0541973	0.109303	0.0970988
A26	No recurrence	No recurrence	0.230536	0.230536	0.277425	0.261504	0.163149	0.142981	0.130989	0.129932	0.0609722	0.0821979	0.134388	0.155392	0.0727197	0.0765392	0.131182	0.122488	0.122569	0.0839894	0.094258	0.120509	0.11785	0.0578958
A27	No recurrence	No recurrence	0.177052	0.3044	0.341497	0.177052	0.103354	0.131173	0.118126	0.141266	0.0990441	0.146314	0.121899	0.138824	0.0789132	0.0903823	0.136416	0.132067	0.14912	0.0787258	0.0919731	0.0950562	0.111568	0.0357779
A28	No recurrence	No recurrence	0.274011	0.25621	0.186038	0.283741	0.163463	0.0575926	0.282293	0.0620899	0.0174631	0.0913336	0.263693	0.062072	0.0170357	0.126601	0.10616	0.104963	0.0826627	0.0140036	0.200174	0.216499	0.0908075	0.0410931
A29	Recurrence	Recurrence	0.222357	0.292934	0.262352	0.222357	0.0775955	0.164043	0.139285	0.155663	0.0895899	0.0690872	0.136848	0.167888	0.074786	0.104251	0.109551	0.106602	0.112698	0.0751225	0.104821	0.128428	0.133538	0.0502029
A30	No recurrence	No recurrence	0.200981	0.200981	0.397058	0.200981	0.0823338	0.131274	0.163002	0.132574	0.0633291	0.13737	0.165178	0.12494	0.0726515	0.0678453	0.156374	0.150735	0.155466	0.074778	0.0760651	0.103578	0.0948548	0.0476528
A31	No recurrence	No recurrence	0.207851	0.207851	0.340335	0.243964	0.136363	0.192059	0.112162	0.209335	0.00788582	0.0334604	0.0961455	0.21259	0.0889905	0.0223977	0.171187	0.163399	0.16642	0.0906782	0.0286236	0.0919628	0.115014	0.0613272
A32	No recurrence	No recurrence	0.312263	0.224363	0.224363	0.23901	0.162553	0.102459	0.093634	0.0894547	0.188441	0.167693	0.100569	0.0951968	0.0759378	0.184618	0.0454059	0.0451667	0.0424506	0.0876791	0.18168	0.164597	0.134254	0.0382102
A33	No recurrence	No recurrence	0.202533	0.202533	0.392401	0.202533	0.155515	0.109612	0.167418	0.116859	0.0408775	0.130627	0.170351	0.108741	0.069652	0.0726475	0.153706	0.145044	0.15406	0.064471	0.0924671	0.103136	0.0913147	0.0535022
A34	No recurrence	No recurrence	0.25	0.25	0.25	0.25	0.0309981	0.250659	0.101287	0.207206	0.021721	0.0732493	0.11321	0.201669	0.090295	0.0312809	0.147804	0.141239	0.136127	0.0987538	0.0583911	0.0813278	0.122914	0.0918672
A35	No recurrence	No recurrence	0.212532	0.212532	0.362404	0.212532	0.0116	0.26121	0.10266	0.222859	0.00652259	0.0735915	0.123993	0.197564	0.105827	0.0135631	0.169967	0.161645	0.166217	0.0854499	0.0451805	0.0468454	0.107733	0.0975725
A36	No recurrence	No recurrence	0.181851	0.301185	0.335113	0.181851	0.0577465	0.0422174	0.294508	0.0530071	0.0599121	0.156225	0.283011	0.0533727	0.0331461	0.126156	0.137571	0.123381	0.134639	0.0180241	0.154989	0.176361	0.0849303	0.0108014
A37	No recurrence	No recurrence	0.207242	0.217649	0.332263	0.242845	0.0702681	0.156679	0.148749	0.136353	0.0718789	0.135883	0.131411	0.148778	0.0729501	0.055032	0.146272	0.1414	0.138291	0.0867318	0.0774773	0.112324	0.109316	0.0602057
A38	No recurrence	No recurrence	0.24507	0.24507	0.264791	0.24507	0.0771221	0.142229	0.1428	0.122643	0.0661224	0.151885	0.13585	0.161349	0.0750416	0.0538318	0.14405	0.139641	0.134278	0.0917626	0.0860133	0.0988616	0.105215	0.071305
A39	No recurrence	No recurrence	0.217391	0.217391	0.345903	0.219316	0.170397	0.125107	0.134037	0.123296	0.0694265	0.122965	0.128123	0.126649	0.0544654	0.0637906	0.137326	0.135721	0.120732	0.0719549	0.115482	0.137139	0.0987535	0.0646357
A40	Recurrence	Recurrence	0.25	0.25	0.25	0.25	0.0610563	0.236019	0.0820611	0.170035	0.0520817	0.117237	0.123881	0.15763	0.0838859	0.0454003	0.146081	0.140863	0.140102	0.0801247	0.10048	0.0634679	0.0960923	0.103502
A41	No recurrence	No recurrence	0.210056	0.341304	0.243761	0.204878	0.15909	0.121163	0.16918	0.127364	0.0366027	0.0745483	0.163966	0.148085	0.0679943	0.039918	0.173475	0.157627	0.160525	0.0656886	0.070246	0.125902	0.0836265	0.0549978
A42	Recurrence	Recurrence	0.378101	0.2073	0.2073	0.2073	0.159481	0.156493	0.10922	0.0550615	0.163728	0.14437	0.106401	0.105244	0.0935429	0.169941	0.0673388	0.0604862	0.0635524	0.0702976	0.187475	0.141318	0.119558	0.0264901
A43	Recurrence	No recurrence	0.2187	0.26002	0.304197	0.217083	0.202599	0.0590663	0.117869	0.0622402	0.168019	0.203083	0.118123	0.069001	0.0485383	0.144828	0.101033	0.101939	0.0989166	0.0589892	0.17193	0.167574	0.0846311	0.0216197
A44	No recurrence	No recurrence	0.196727	0.196727	0.358124	0.248421	0.0925753	0.165966	0.11694	0.1593	0.0850997	0.120083	0.105449	0.154588	0.0781429	0.0665287	0.137918	0.136143	0.13501	0.102586	0.0622642	0.104301	0.122132	0.0549735
A45	No recurrence	No recurrence	0.379535	0.205705	0.205705	0.209054	0.152821	0.15506	0.129888	0.0622096	0.152987	0.139534	0.122386	0.0851147	0.066513	0.160825	0.0915099	0.0843467	0.0871612	0.0623143	0.174544	0.148392	0.103394	0.0209998
A46	No recurrence	No recurrence	0.24459	0.266229	0.24459	0.24459	0.126776	0.126248	0.0879396	0.0983884	0.12956	0.172837	0.108047	0.150204	0.060437	0.0718053	0.13346	0.12934	0.119739	0.094915	0.0911568	0.133216	0.119013	0.0469183
A47	No recurrence	No recurrence	0.205453	0.27827	0.3292	0.187078	0.162615	0.100111	0.114265	0.101779	0.154796	0.140234	0.10267	0.12353	0.0719462	0.0918854	0.136658	0.1286	0.129329	0.0751171	0.102057	0.125665	0.101987	0.0367538
A48	No recurrence	No recurrence	0.284591	0.211119	0.211119	0.29317	0.180423	0.0584246	0.135863	0.0688188	0.193607	0.173911	0.136019	0.0529346	0.052979	0.215237	0.0452863	0.043902	0.0432498	0.0572703	0.220301	0.173431	0.129921	0.0184224
A49	No recurrence	No recurrence	0.210429	0.210429	0.368712	0.210429	0.156492	0.159588	0.123901	0.168925	0.00557754	0.0914738	0.143131	0.150911	0.0873273	0.0227661	0.172332	0.165588	0.168037	0.0809745	0.0503505	0.0829606	0.10506	0.0646044
A50	No recurrence	No recurrence	0.212565	0.212565	0.362306	0.212565	0.164912	0.132585	0.123593	0.143171	0.0596705	0.120837	0.128069	0.127161	0.0642115	0.0724129	0.136949	0.131934	0.131307	0.0766452	0.10206	0.121142	0.110599	0.0527382
A51	No recurrence	No recurrence	0.181868	0.181868	0.348313	0.287951	0.00613395	0.220346	0.171327	0.170496	0.00625437	0.0741517	0.175417	0.175873	0.0710745	0.0206333	0.187383	0.174645	0.178748	0.0640429	0.0549073	0.0991352	0.0796376	0.0697921
A52	No recurrence	No recurrence	0.235222	0.235222	0.294333	0.235222	0.0685226	0.241563	0.102226	0.199516	0.0438272	0.0631058	0.0995064	0.181733	0.0894823	0.0568077	0.140254	0.13053	0.134899	0.0913393	0.069131	0.0793651	0.125314	0.0828787
A53	Recurrence	Recurrence	0.344826	0.210798	0.233577	0.210798	0.162123	0.153278	0.114791	0.0682888	0.167376	0.161818	0.114628	0.0576968	0.0497526	0.180921	0.0795436	0.0767299	0.0743163	0.0621194	0.19775	0.168188	0.0925954	0.0180837
A54	No recurrence	No recurrence	0.211057	0.211057	0.314876	0.263011	0.0689959	0.199426	0.123363	0.106114	0.0670495	0.169677	0.1378	0.127574	0.0649145	0.0487974	0.150289	0.146117	0.134807	0.0780887	0.0911543	0.126952	0.0967422	0.0621374
A55	No recurrence	No recurrence	0.186841	0.186841	0.336223	0.290094	0.00553371	0.191676	0.178835	0.199608	0.00375548	0.0343482	0.174688	0.211555	0.0813213	0.0358501	0.1714	0.163023	0.163934	0.0778213	0.0496491	0.0941114	0.0967778	0.0661126
A56	No recurrence	No recurrence	0.208256	0.239546	0.343942	0.208256	0.090093	0.0893741	0.177786	0.0740795	0.0887906	0.175931	0.175277	0.12867	0.0562634	0.0815174	0.132675	0.125529	0.11559	0.0778622	0.128941	0.141005	0.0900011	0.050616
A57	No recurrence	No recurrence	0.284014	0.26026	0.177938	0.277788	0.205191	0.0419877	0.119478	0.055155	0.221728	0.193783	0.12085	0.041827	0.0602402	0.219579	0.0397022	0.037537	0.0351333	0.0526448	0.23273	0.18756	0.117208	0.0176656
A58	Recurrence	Recurrence	0.215207	0.354378	0.215207	0.215207	0.139487	0.136409	0.147135	0.127577	0.0330567	0.122672	0.160915	0.132749	0.0711259	0.0352182	0.15532	0.153697	0.137175	0.0878508	0.078515	0.103617	0.104547	0.0729342
A59	Recurrence	Recurrence	0.208742	0.208742	0.373773	0.208742	0.0044187	0.255435	0.112036	0.211374	0.00277088	0.0733733	0.133735	0.206858	0.102944	0.0105248	0.180828	0.170343	0.17709	0.0805934	0.0442532	0.0381424	0.102293	0.0929895
A60	No recurrence	No recurrence	0.233627	0.233627	0.29912	0.233627	0.05883	0.227745	0.102282	0.165291	0.0474424	0.122391	0.119217	0.156802	0.0938615	0.0364836	0.155353	0.150163	0.149996	0.0916079	0.0592887	0.0751072	0.105857	0.0822827
A61	No recurrence	No recurrence	0.180273	0.306956	0.332497	0.180273	0.116077	0.0810413	0.14104	0.0985924	0.112208	0.204988	0.160147	0.0859058	0.0542883	0.116391	0.138779	0.13358	0.148893	0.0589563	0.129681	0.120602	0.0829826	0.0158459
A62	No recurrence	No recurrence	0.20537	0.237098	0.352162	0.20537	0.235465	0.0271644	0.0963713	0.0360116	0.241484	0.237222	0.0947766	0.0315049	0.0575548	0.235067	0.0923124	0.0842214	0.0952896	0.0359881	0.247161	0.0944194	0.0491521	0.00883363
A63	No recurrence	No recurrence	0.248784	0.248784	0.253648	0.248784	0.0737736	0.219023	0.125961	0.149297	0.0640518	0.091625	0.129704	0.146565	0.0752774	0.0815915	0.122709	0.119315	0.115869	0.0858785	0.100839	0.121915	0.112315	0.0642918
A64	No recurrence	No recurrence	0.212441	0.212441	0.362677	0.212441	0.0769924	0.172121	0.102731	0.176453	0.0635851	0.131642	0.113234	0.163243	0.107655	0.0646423	0.137598	0.12836	0.139998	0.0924413	0.0795402	0.064441	0.111863	0.0734614
A65	Recurrence	Recurrence	0.204759	0.208573	0.38191	0.204759	0.00496337	0.21024	0.217932	0.0682849	0.00383585	0.130939	0.277348	0.0864569	0.0766594	0.0592963	0.155795	0.142101	0.156648	0.0426685	0.114751	0.106357	0.0695339	0.0761909
A66	No recurrence	No recurrence	0.304681	0.258096	0.197109	0.240114	0.152743	0.0852202	0.0966857	0.0943957	0.173633	0.185459	0.100389	0.111474	0.0617129	0.127737	0.100339	0.0968319	0.0973537	0.0779311	0.147764	0.163727	0.103572	0.0230313
A67	No recurrence	No recurrence	0.199181	0.262437	0.339201	0.199181	0.00899907	0.22479	0.16328	0.106101	0.00664508	0.10225	0.242095	0.145839	0.107216	0.0297884	0.158001	0.15217	0.156288	0.0820892	0.0638229	0.0397443	0.0977887	0.113092
A68	No recurrence	No recurrence	0.213603	0.213603	0.359192	0.213603	0.189657	0.0768959	0.162641	0.0852848	0.121896	0.120994	0.167598	0.0750332	0.056203	0.197283	0.0660861	0.0528354	0.0761652	0.0462927	0.196178	0.166768	0.121583	0.0206063
A69	No recurrence	No recurrence	0.176747	0.339472	0.307035	0.176747	0.154324	0.0476091	0.181339	0.06419	0.160136	0.161406	0.174999	0.0559974	0.0465655	0.170254	0.0995937	0.0737281	0.112338	0.0437745	0.186803	0.151642	0.103332	0.0119689
A70	No recurrence	No recurrence	0.22201	0.32854	0.225365	0.224085	0.171682	0.0982909	0.169636	0.0813656	0.0726912	0.0981904	0.176618	0.131526	0.0696949	0.0838847	0.129773	0.121031	0.118436	0.0731236	0.117359	0.144133	0.0943866	0.0481778
A71	No recurrence	No recurrence	0.176192	0.302853	0.344764	0.176192	0.150244	0.0678645	0.18296	0.0583441	0.146736	0.153279	0.164882	0.0756904	0.069291	0.121121	0.139385	0.128288	0.13432	0.0506481	0.131145	0.121202	0.0852117	0.0193875
A72	No recurrence	No recurrence	0.19362	0.32282	0.289941	0.19362	0.0524064	0.167414	0.256427	0.0453378	0.0617997	0.108748	0.243117	0.0647515	0.041308	0.124927	0.119565	0.106817	0.118465	0.0401573	0.143167	0.184308	0.105676	0.0156089
A73	No recurrence	No recurrence	0.182647	0.324149	0.310556	0.182647	0.125707	0.103215	0.144552	0.123438	0.118416	0.139112	0.139907	0.105652	0.042716	0.110705	0.140281	0.133883	0.149305	0.0656448	0.103388	0.124119	0.111423	0.0185344
A74	No recurrence	No recurrence	0.225969	0.225969	0.322094	0.225969	0.105093	0.198649	0.0860741	0.134121	0.0934235	0.146189	0.107292	0.129158	0.0802693	0.10556	0.133581	0.125627	0.134064	0.0846243	0.100459	0.100071	0.0993596	0.0363834
A75	No recurrence	No recurrence	0.201974	0.380785	0.215267	0.201974	0.144272	0.105107	0.151143	0.101058	0.144264	0.108468	0.146889	0.0988	0.0695858	0.146822	0.0864952	0.0763482	0.0870932	0.0702438	0.154117	0.153608	0.130581	0.0251051
A76	No recurrence	No recurrence	0.229382	0.229382	0.311855	0.229382	0.151257	0.168272	0.0902656	0.156244	0.0267999	0.122763	0.121801	0.162597	0.0728764	0.0433109	0.154675	0.150262	0.146666	0.0904787	0.0579773	0.113584	0.114257	0.055913
A77	Recurrence	Recurrence	0.305233	0.21712	0.21712	0.260528	0.0924587	0.111208	0.140911	0.101683	0.0833852	0.185026	0.152923	0.132405	0.0602295	0.0732084	0.139413	0.13562	0.128044	0.0829195	0.110179	0.12164	0.0977336	0.0510131
A78	No recurrence	No recurrence	0.324939	0.26001	0.194506	0.220544	0.151107	0.165646	0.0821265	0.116646	0.152125	0.143159	0.0841713	0.10502	0.051461	0.133868	0.10733	0.10744	0.109375	0.0703445	0.151586	0.1452	0.100415	0.02298
A79	No recurrence	No recurrence	0.214485	0.214485	0.356544	0.214485	0.097318	0.162667	0.0780856	0.164051	0.0803477	0.14019	0.108555	0.168785	0.094401	0.101661	0.122376	0.116438	0.12332	0.100628	0.0956889	0.0845414	0.116901	0.0440437
A80	No recurrence	No recurrence	0.245816	0.245816	0.262552	0.245816	0.0732918	0.18396	0.107906	0.180006	0.0540187	0.108517	0.108937	0.183363	0.0880799	0.0451386	0.151998	0.149274	0.148476	0.0944849	0.0576236	0.0821913	0.114874	0.0678601
A81	No recurrence	No recurrence	0.203205	0.289627	0.303963	0.203205	0.0137551	0.21708	0.163994	0.113782	0.0121455	0.128749	0.226023	0.124472	0.085236	0.0412099	0.160253	0.15682	0.155664	0.0720077	0.0929825	0.0417532	0.0877157	0.106358
A82	No recurrence	No recurrence	0.24674	0.24674	0.259781	0.24674	0.103861	0.173193	0.0924206	0.182385	0.088861	0.0935553	0.099682	0.166041	0.0972735	0.0913994	0.108433	0.104562	0.113953	0.102955	0.0831406	0.0977404	0.145565	0.0549787
A83	No recurrence	No recurrence	0.196099	0.233673	0.374128	0.196099	0.000906073	0.219784	0.191034	0.156127	0.000479449	0.0380923	0.231843	0.161734	0.092331	0.0302026	0.177951	0.156755	0.180599	0.0627185	0.0693286	0.0824437	0.0821261	0.0655446
A84	No recurrence	No recurrence	0.179812	0.296408	0.343968	0.179812	0.108572	0.11223	0.176384	0.104497	0.0923524	0.091621	0.152401	0.161942	0.0557351	0.0702232	0.153325	0.141117	0.147679	0.0725783	0.0803407	0.13768	0.114334	0.0269878
A85	No recurrence	No recurrence	0.326775	0.222597	0.222597	0.228032	0.160342	0.0832588	0.142577	0.0938845	0.160426	0.136547	0.143436	0.0795302	0.0522292	0.188036	0.0581073	0.0578101	0.0561807	0.0665325	0.193783	0.175841	0.132291	0.0191896
A86	No recurrence	No recurrence	0.186594	0.314278	0.312534	0.186594	0.14471	0.141144	0.115292	0.0559238	0.15661	0.210639	0.115481	0.0602012	0.0518017	0.126007	0.126548	0.122079	0.123694	0.053448	0.146801	0.153467	0.0790542	0.0170994
A87	Recurrence	Recurrence	0.292624	0.19971	0.19971	0.307955	0.120304	0.161794	0.0998803	0.057572	0.115651	0.222957	0.139772	0.0820698	0.054548	0.124709	0.132832	0.12223	0.123481	0.0581512	0.148872	0.138343	0.0733136	0.0235204
A88	Recurrence	Recurrence	0.207017	0.207923	0.378043	0.207017	0.00292123	0.238461	0.155988	0.160626	0.00259383	0.080061	0.204418	0.154931	0.0862307	0.0378429	0.157068	0.147748	0.154482	0.07362	0.0782171	0.0877766	0.09116	0.0858548
A89	No recurrence	No recurrence	0.201579	0.211106	0.385735	0.201579	0.00580783	0.238785	0.147914	0.16411	0.00509754	0.0888847	0.186969	0.162432	0.092436	0.024546	0.175691	0.165127	0.172372	0.0712303	0.0723068	0.0488099	0.0871059	0.0903746
A90	No recurrence	No recurrence	0.212873	0.225077	0.349176	0.212873	0.112047	0.169009	0.113505	0.10068	0.120706	0.159342	0.110976	0.113735	0.0554926	0.0896215	0.108713	0.11152	0.101493	0.0731142	0.133683	0.15669	0.11488	0.0547932
A91	No recurrence	No recurrence	0.218961	0.266405	0.295674	0.218961	0.00524743	0.234304	0.120818	0.162388	0.00378401	0.132578	0.177804	0.163078	0.0948722	0.00899395	0.165257	0.165969	0.155239	0.0841031	0.0612066	0.0351844	0.0973608	0.131815
A92	No recurrence	No recurrence	0.25	0.25	0.25	0.25	0.152927	0.179141	0.0468358	0.187323	0.0398871	0.12164	0.0949874	0.177259	0.0688958	0.0464178	0.156957	0.152782	0.14731	0.0953983	0.0471822	0.106775	0.118713	0.0595679
A93	No recurrence	No recurrence	0.213007	0.213007	0.21506	0.358926	0.0534606	0.0663567	0.22996	0.0706505	0.0746897	0.207676	0.232663	0.0645429	0.0362	0.0949825	0.144886	0.126974	0.13792	0.0468379	0.1477	0.176436	0.0647238	0.0233387
A94	Recurrence	Recurrence	0.215172	0.275145	0.295677	0.214006	0.0866997	0.224791	0.111448	0.162717	0.0701602	0.0600946	0.101835	0.182255	0.0916818	0.0642914	0.136051	0.128401	0.129725	0.0879366	0.0745149	0.0905491	0.129864	0.0669847
A95	No recurrence	No recurrence	0.342301	0.174497	0.174497	0.308704	0.20493	0.104458	0.0927064	0.120299	0.178015	0.102684	0.0980307	0.0988766	0.0522175	0.200672	0.0458367	0.0501783	0.0481218	0.0704717	0.203815	0.174321	0.133856	0.0205107
A96	No recurrence	No recurrence	0.217807	0.319581	0.244805	0.217807	0.0366605	0.2037	0.149421	0.097069	0.0332127	0.136262	0.179291	0.164384	0.0730911	0.0378307	0.163265	0.159643	0.15664	0.0833203	0.0633752	0.0862583	0.102882	0.0736933
A97	No recurrence	No recurrence	0.233	0.301	0.233	0.233	0.0696627	0.222123	0.133216	0.145414	0.0614143	0.0608868	0.149203	0.158081	0.0935904	0.0670832	0.131093	0.117042	0.123932	0.0858639	0.0910682	0.102892	0.114252	0.0731828
A98	No recurrence	No recurrence	0.246433	0.260702	0.246433	0.246433	0.0156763	0.232205	0.128358	0.148837	0.0107384	0.113506	0.185003	0.165677	0.0827313	0.0359487	0.152645	0.144882	0.148998	0.074495	0.0807167	0.0844129	0.0913052	0.103865
A99	No recurrence	No recurrence	0.217799	0.318459	0.245942	0.217799	0.152345	0.107927	0.126816	0.106536	0.148126	0.119306	0.120224	0.11872	0.0673533	0.138209	0.0960821	0.0899483	0.0960207	0.0729634	0.140933	0.133994	0.131687	0.0328096
A100	No recurrence	No recurrence	0.20998	0.365042	0.214998	0.20998	0.157297	0.103539	0.148421	0.0928106	0.147219	0.0910544	0.143176	0.116482	0.0626163	0.180719	0.0710421	0.0579462	0.0702716	0.0778756	0.176424	0.12865	0.145055	0.0294012
A101	No recurrence	No recurrence	0.202978	0.202978	0.391066	0.202978	0.154558	0.123894	0.167553	0.127042	0.00450651	0.128462	0.171899	0.122085	0.0681271	0.0134813	0.188786	0.18714	0.179319	0.0658937	0.0695277	0.071336	0.088958	0.0674318
A102	No recurrence	No recurrence	0.176676	0.312919	0.33373	0.176676	0.0851598	0.101292	0.19576	0.0896411	0.0928895	0.0748684	0.169867	0.190523	0.0738764	0.0702173	0.146571	0.132892	0.140141	0.0808032	0.0721167	0.135591	0.117426	0.0303656
A103	No recurrence	No recurrence	0.206481	0.206481	0.380557	0.206481	0.0683218	0.134157	0.157997	0.127657	0.0625475	0.157422	0.147724	0.144174	0.0627334	0.048739	0.167142	0.160029	0.160366	0.0795299	0.0681103	0.104889	0.0920775	0.0563838
A104	Recurrence	Recurrence	0.214916	0.214916	0.355253	0.214916	0.0540209	0.201417	0.142771	0.139466	0.0426444	0.139702	0.144368	0.135611	0.0718433	0.0393048	0.169972	0.169363	0.163764	0.0838802	0.0705988	0.0682798	0.0969201	0.0660741
A105	No recurrence	No recurrence	0.243019	0.243019	0.243019	0.270943	0.0290658	0.256215	0.0979771	0.205341	0.0225225	0.0504524	0.12648	0.211946	0.0999026	0.0367675	0.148395	0.138924	0.146302	0.0923751	0.0580476	0.0795704	0.118323	0.0813935
A106	No recurrence	No recurrence	0.234998	0.252768	0.2842	0.228034	0.0989721	0.112009	0.188371	0.0701338	0.0992846	0.0815682	0.177076	0.172585	0.0798051	0.127368	0.0823085	0.0746339	0.0786635	0.0911079	0.120017	0.139367	0.171716	0.0350136
A107	No recurrence	No recurrence	0.184316	0.271633	0.359736	0.184316	0.0211256	0.130963	0.22497	0.0844571	0.0203069	0.0603112	0.250409	0.207456	0.104376	0.0448697	0.154975	0.134367	0.151203	0.076049	0.0716362	0.0861831	0.101299	0.0750418
A108	No recurrence	No recurrence	0.205996	0.263696	0.324312	0.205996	0.0142207	0.211895	0.180856	0.0945981	0.01548	0.14426	0.236121	0.102569	0.0631103	0.0474799	0.161694	0.158373	0.157468	0.0599778	0.10946	0.0926495	0.0837848	0.0660041
A109	No recurrence	No recurrence	0.207169	0.36204	0.223623	0.207169	0.182298	0.0765529	0.12969	0.0812041	0.180132	0.143295	0.128658	0.0781701	0.0557254	0.198196	0.0723813	0.0580608	0.072998	0.0630056	0.201244	0.124651	0.126703	0.0270354
A110	No recurrence	No recurrence	0.25	0.25	0.25	0.25	0.151611	0.180592	0.0875304	0.182857	0.0473188	0.0784516	0.0884649	0.183174	0.0760145	0.0446732	0.139396	0.136848	0.127571	0.103378	0.0673996	0.091776	0.128288	0.0846551
A111	No recurrence	No recurrence	0.321639	0.203194	0.179456	0.295711	0.172988	0.0757465	0.104745	0.0934342	0.198789	0.147423	0.103276	0.103598	0.0493412	0.181414	0.062497	0.060414	0.0617124	0.0765332	0.18592	0.177213	0.126812	0.0181432
A112	Recurrence	Recurrence	0.213552	0.35472	0.218177	0.213552	0.074261	0.205494	0.155666	0.114508	0.0680735	0.0760676	0.152999	0.15293	0.0847566	0.0721719	0.146759	0.127061	0.137518	0.0747416	0.0951738	0.122181	0.093767	0.0458698
A113	No recurrence	No recurrence	0.223536	0.223536	0.329393	0.223536	0.201034	0.103428	0.10576	0.0837244	0.167347	0.131183	0.111677	0.0958465	0.0806222	0.172223	0.0707592	0.0547766	0.0736642	0.0787121	0.15938	0.14333	0.132022	0.0345097
A114	No recurrence	No recurrence	0.293875	0.261043	0.222541	0.222541	0.126938	0.135674	0.125751	0.136999	0.113874	0.0906959	0.130291	0.139777	0.0695086	0.116343	0.103418	0.0965116	0.099809	0.0837761	0.124119	0.129336	0.13272	0.044459
A115	No recurrence	No recurrence	0.223043	0.315539	0.223043	0.238375	0.120231	0.185423	0.164535	0.107455	0.112029	0.0555916	0.160755	0.0939806	0.04658	0.192159	0.0529174	0.0443659	0.0514165	0.0726746	0.170745	0.163339	0.17733	0.0284723
A116	No recurrence	No recurrence	0.287647	0.196689	0.196689	0.318976	0.154676	0.0670628	0.116936	0.0519515	0.198379	0.221791	0.126225	0.0629782	0.0674985	0.199128	0.0474212	0.0455453	0.0452521	0.0694922	0.204609	0.194707	0.113297	0.0130496
A117	Recurrence	Recurrence	0.204121	0.341165	0.250594	0.204121	0.140063	0.136039	0.120132	0.133754	0.130632	0.0818709	0.11751	0.139999	0.0792553	0.129912	0.0949024	0.086496	0.0930604	0.080365	0.136017	0.118356	0.138263	0.043372
A118	No recurrence	No recurrence	0.315947	0.20052	0.20052	0.283014	0.164074	0.112835	0.0853941	0.119275	0.184903	0.143584	0.0929394	0.0969949	0.0677667	0.18047	0.0449458	0.0461042	0.0419925	0.0931492	0.179562	0.174349	0.138981	0.0326803
A119	No recurrence	No recurrence	0.209628	0.209628	0.371117	0.209628	0.081901	0.153174	0.122457	0.137831	0.0793675	0.162213	0.120441	0.142616	0.0734188	0.0520069	0.137549	0.134881	0.125605	0.0843038	0.0941159	0.106178	0.105358	0.0865827
A120	No recurrence	No recurrence	0.191449	0.308911	0.308191	0.191449	0.13997	0.141869	0.11122	0.0713582	0.162286	0.199952	0.117349	0.0559959	0.0321075	0.171578	0.0896746	0.0894111	0.0894077	0.0504975	0.191578	0.182801	0.0911361	0.0118088
A121	Recurrence	Recurrence	0.225757	0.278668	0.297013	0.198562	0.141583	0.122835	0.118462	0.131193	0.12787	0.0948861	0.0992675	0.163903	0.0684427	0.0930759	0.132811	0.120644	0.125831	0.0817323	0.0980361	0.127055	0.11492	0.0374529
A122	No recurrence	No recurrence	0.265345	0.292418	0.221113	0.221124	0.185981	0.0863246	0.153755	0.0869998	0.113876	0.130265	0.146947	0.0958508	0.0521439	0.113146	0.117569	0.112883	0.114204	0.0687619	0.122581	0.156321	0.116944	0.0254465
A123	No recurrence	No recurrence	0.235496	0.276247	0.235496	0.25276	0.176889	0.140054	0.138953	0.151805	0.0722141	0.0460325	0.126946	0.147107	0.0733828	0.0981942	0.111733	0.101168	0.102242	0.0872953	0.102639	0.131571	0.14071	0.051065
A124	No recurrence	No recurrence	0.179698	0.298753	0.341851	0.179698	0.0769328	0.160052	0.232867	0.0465432	0.0778259	0.136887	0.212438	0.0564542	0.0283087	0.0899829	0.168362	0.159376	0.158169	0.0357879	0.106671	0.15729	0.0812036	0.0148483
A125	No recurrence	No recurrence	0.1866	0.2781	0.3487	0.1866	0.0356721	0.151243	0.189048	0.125184	0.0327746	0.128346	0.15925	0.178482	0.0812366	0.024325	0.171219	0.164273	0.163357	0.089628	0.0508971	0.0782577	0.101795	0.0750111
A126	No recurrence	No recurrence	0.217655	0.217655	0.345561	0.219129	0.0800462	0.14215	0.136413	0.146952	0.0760822	0.150328	0.132017	0.136011	0.0499214	0.061312	0.1502	0.14127	0.141742	0.0901843	0.0704792	0.138469	0.113761	0.0426614
A127	No recurrence	No recurrence	0.201168	0.201168	0.299119	0.298544	0.0798538	0.189648	0.0960401	0.190287	0.0683376	0.0991819	0.0913948	0.185256	0.0890302	0.0581374	0.135798	0.130005	0.127046	0.106904	0.0692523	0.0803773	0.122201	0.0812482
A128	No recurrence	No recurrence	0.228152	0.228152	0.315544	0.228152	0.17407	0.138149	0.0883403	0.148786	0.0995791	0.12232	0.0966952	0.13206	0.0804375	0.100968	0.115458	0.114989	0.1294	0.0702062	0.101714	0.118213	0.12559	0.0430233
A129	No recurrence	No recurrence	0.202083	0.211978	0.383857	0.202083	0.0312978	0.132739	0.197974	0.115612	0.0286128	0.162718	0.205007	0.12604	0.0563483	0.0494302	0.148151	0.144854	0.13545	0.0685423	0.0956535	0.130165	0.0983759	0.0730294
A130	No recurrence	No recurrence	0.187294	0.299017	0.326394	0.187294	0.0905872	0.177017	0.134566	0.0924525	0.090933	0.144571	0.138891	0.130983	0.0822143	0.0789955	0.132401	0.122381	0.127554	0.0750692	0.11256	0.128187	0.0947548	0.0458838
A131	No recurrence	Recurrence	0.188024	0.27172	0.352231	0.188024	0.0762234	0.115886	0.178438	0.0858215	0.0689289	0.143369	0.184722	0.146612	0.0597684	0.0651213	0.152923	0.142217	0.142413	0.080656	0.0830801	0.123129	0.101106	0.0495859
A132	No recurrence	No recurrence	0.200718	0.248547	0.350018	0.200718	0.0805753	0.178118	0.128492	0.0744053	0.110694	0.148971	0.136737	0.142006	0.0910207	0.0930875	0.115802	0.110972	0.114587	0.0843421	0.105189	0.112908	0.110697	0.0613942
A133	No recurrence	No recurrence	0.257239	0.307381	0.21769	0.21769	0.142668	0.119723	0.102804	0.130138	0.137583	0.142304	0.101598	0.123182	0.0512428	0.100223	0.125533	0.125692	0.123775	0.080374	0.106743	0.148358	0.112849	0.0252107
A134	No recurrence	No recurrence	0.22433	0.22433	0.22952	0.321821	0.0165974	0.250553	0.143508	0.199327	0.0113473	0.0464773	0.130274	0.201917	0.0916699	0.0346847	0.149075	0.141272	0.138823	0.103236	0.0422407	0.0731557	0.133655	0.0921875
A135	No recurrence	No recurrence	0.208686	0.208686	0.373942	0.208686	0.03809	0.232452	0.129439	0.162443	0.029806	0.0772415	0.133144	0.197385	0.0935885	0.0261291	0.164254	0.158922	0.159836	0.0919959	0.0365732	0.070751	0.113215	0.0847339
A136	No recurrence	No recurrence	0.288805	0.295874	0.234225	0.181096	0.190349	0.0660448	0.200775	0.0794892	0.00457849	0.0490524	0.293013	0.116699	0.0764878	0.103549	0.12741	0.0996723	0.131757	0.0462701	0.157846	0.148285	0.0676562	0.0410672
A137	No recurrence	Recurrence	0.306849	0.198586	0.198586	0.295979	0.193941	0.0620594	0.119787	0.0706043	0.205754	0.179085	0.116017	0.0527514	0.0652433	0.207537	0.0473069	0.0452986	0.0443362	0.0643163	0.213303	0.170347	0.12248	0.0198322
A138	No recurrence	No recurrence	0.234276	0.292536	0.238913	0.234276	0.128822	0.180071	0.133293	0.198409	0.00169833	0.0226728	0.155005	0.180029	0.114963	0.00695474	0.184112	0.173776	0.181164	0.0759479	0.021505	0.0450146	0.101921	0.0946407
A139	No recurrence	Recurrence	0.201535	0.277552	0.319378	0.201535	0.053597	0.161725	0.233324	0.0221061	0.067407	0.0805296	0.242203	0.139107	0.0891162	0.118542	0.0859446	0.0767102	0.0830419	0.0966193	0.124217	0.137578	0.159372	0.0288594
A140	No recurrence	No recurrence	0.245532	0.245532	0.263404	0.245532	0.0956567	0.124047	0.154847	0.131794	0.0789267	0.136391	0.157165	0.121172	0.0610876	0.101378	0.136656	0.127865	0.129951	0.0758654	0.114004	0.105928	0.100622	0.0466433
A141	No recurrence	No recurrence	0.25	0.25	0.25	0.25	0.210453	0.127153	0.0268502	0.12578	0.12006	0.184364	0.0833018	0.122038	0.102044	0.0867876	0.139294	0.134688	0.135059	0.073725	0.108698	0.0836429	0.0890352	0.0470255
A142	No recurrence	No recurrence	0.233349	0.233349	0.240497	0.292805	0.167648	0.132785	0.134043	0.136153	0.0679531	0.102253	0.127513	0.131651	0.0712934	0.0790131	0.139335	0.131533	0.134192	0.0822316	0.0909543	0.111911	0.108595	0.0509414
A143	No recurrence	No recurrence	0.193765	0.251124	0.361346	0.193765	0.000592503	0.203082	0.21612	0.135092	0.000286024	0.0523393	0.246992	0.145496	0.0874389	0.0211585	0.191232	0.172816	0.191834	0.0524304	0.0600183	0.0738984	0.0640618	0.0851112
A144	No recurrence	No recurrence	0.343467	0.181161	0.181161	0.294212	0.194976	0.0606126	0.073819	0.0758092	0.228273	0.212964	0.0777918	0.0757553	0.0526455	0.215565	0.0461462	0.0480161	0.0469543	0.0623515	0.21763	0.177926	0.112238	0.0205275
A145	No recurrence	No recurrence	0.225058	0.225058	0.225058	0.324825	0.163332	0.146605	0.134689	0.154841	0.0714396	0.0568864	0.124103	0.148103	0.0490894	0.114587	0.103683	0.0949222	0.0966965	0.0970236	0.098884	0.154518	0.15139	0.0392061
A146	No recurrence	No recurrence	0.180751	0.309632	0.328865	0.180751	0.128141	0.104013	0.161044	0.0967675	0.131672	0.106442	0.142165	0.129755	0.0560111	0.0988466	0.124103	0.115841	0.120012	0.0851473	0.0950352	0.14928	0.129579	0.0261442
A147	Recurrence	Recurrence	0.226042	0.365086	0.204436	0.204436	0.122975	0.123992	0.100457	0.139479	0.120465	0.131228	0.0971923	0.164212	0.0566137	0.106402	0.108578	0.105333	0.108262	0.0866096	0.120224	0.159835	0.11787	0.0302737
A148	No recurrence	No recurrence	0.16939	0.331991	0.32923	0.16939	0.1414	0.0909454	0.147622	0.102036	0.152692	0.11824	0.132822	0.114243	0.0525409	0.110779	0.124005	0.119718	0.122396	0.0759826	0.102716	0.147084	0.122905	0.0218733
A149	No recurrence	No recurrence	0.355797	0.192361	0.192361	0.259482	0.164139	0.0845736	0.102947	0.107005	0.184048	0.1665	0.110723	0.0800646	0.0495893	0.203075	0.0456055	0.0482471	0.0446306	0.0753394	0.211106	0.187216	0.112246	0.0229448
A150	No recurrence	No recurrence	0.25	0.25	0.25	0.25	0.125599	0.189523	0.0959789	0.19055	0.00861365	0.0894258	0.118739	0.18157	0.0974426	0.0135507	0.162605	0.159269	0.154786	0.101476	0.0357531	0.0623107	0.124145	0.0886622
A151	Recurrence	Recurrence	0.25	0.25	0.25	0.25	0.148839	0.164056	0.119343	0.159206	0.0114937	0.106167	0.130912	0.159983	0.0859494	0.0168493	0.157424	0.164877	0.14369	0.0802931	0.0765618	0.065381	0.103911	0.105063
A152	No recurrence	No recurrence	0.219	0.297279	0.26472	0.219	0.158493	0.130281	0.146094	0.126666	0.0154592	0.0952497	0.194895	0.132862	0.0875599	0.0441911	0.157147	0.14547	0.154868	0.075443	0.0928283	0.0785536	0.0915401	0.072399
A153	No recurrence	No recurrence	0.216757	0.265137	0.247902	0.270203	0.166918	0.118433	0.154015	0.0855765	0.0514443	0.0794721	0.189289	0.154852	0.0910992	0.0711856	0.122555	0.115624	0.119562	0.101944	0.0749359	0.105087	0.136951	0.0610566
A154	No recurrence	No recurrence	0.183262	0.322892	0.310583	0.183262	0.127806	0.103623	0.123068	0.124188	0.126334	0.150023	0.124042	0.120916	0.0574348	0.11602	0.128111	0.121677	0.132951	0.0712404	0.118779	0.131912	0.101852	0.0200239
A155	No recurrence	No recurrence	0.213973	0.232097	0.289263	0.264667	0.0823758	0.144175	0.177178	0.114519	0.0703944	0.0923174	0.144526	0.174514	0.065121	0.0683727	0.129857	0.123884	0.117324	0.0937547	0.0888467	0.131389	0.122417	0.0590341
A156	No recurrence	No recurrence	0.23437	0.23437	0.296891	0.23437	0.0519325	0.207617	0.123305	0.120745	0.0713782	0.145345	0.13146	0.148216	0.0974487	0.0501609	0.154562	0.137818	0.160843	0.074982	0.0736888	0.0806179	0.103442	0.0664357
A157	No recurrence	No recurrence	0.244409	0.244409	0.266774	0.244409	0.158374	0.178121	0.0841768	0.182722	0.036489	0.0963037	0.090209	0.173605	0.0880711	0.0274836	0.154602	0.151931	0.148892	0.0896649	0.0666317	0.0797428	0.121318	0.0716639
A158	No recurrence	No recurrence	0.221367	0.221367	0.335898	0.221367	0.179697	0.139037	0.0705769	0.113918	0.108088	0.155647	0.108278	0.124759	0.0618299	0.0737342	0.144959	0.127311	0.134824	0.0821497	0.081885	0.138896	0.110582	0.043829
A159	No recurrence	No recurrence	0.181705	0.310592	0.325997	0.181705	0.166826	0.100375	0.135438	0.0933814	0.159453	0.112071	0.132968	0.0994868	0.0843406	0.175293	0.0698632	0.059885	0.0673514	0.0592416	0.191171	0.140362	0.124184	0.028309
A160	No recurrence	No recurrence	0.207746	0.371255	0.213252	0.207746	0.126659	0.108273	0.113193	0.121415	0.144968	0.167013	0.11814	0.100339	0.0434588	0.109619	0.111317	0.111055	0.113425	0.0777532	0.115974	0.172294	0.121283	0.0238213
A161	No recurrence	No recurrence	0.209193	0.209193	0.336613	0.245001	0.134268	0.193356	0.109737	0.215459	0.00881973	0.0440605	0.084128	0.210172	0.0923551	0.0134195	0.178897	0.175792	0.172761	0.0875587	0.0246548	0.0656593	0.110522	0.0783812
A162	No recurrence	No recurrence	0.208536	0.208536	0.374391	0.208536	0.156218	0.144242	0.132524	0.145888	0.0594195	0.0870334	0.132913	0.141763	0.0784923	0.0838106	0.122602	0.108571	0.124533	0.0907425	0.0891653	0.112404	0.130385	0.0592928
A163	No recurrence	No recurrence	0.25	0.25	0.25	0.25	0.0446074	0.276598	0.0261831	0.242249	0.0215685	0.081204	0.074155	0.233435	0.105974	0.0208431	0.166499	0.158698	0.159916	0.102111	0.0302644	0.0338912	0.123283	0.0985189
A164	No recurrence	No recurrence	0.247953	0.247953	0.256141	0.247953	0.15853	0.173706	0.109169	0.193893	0.00214928	0.0110879	0.171326	0.18014	0.118953	0.0227283	0.165912	0.147151	0.167773	0.0799443	0.0480634	0.0596126	0.103256	0.0866056
A165	No recurrence	No recurrence	0.199167	0.199167	0.381566	0.220101	0.150576	0.125965	0.158352	0.123376	0.0592947	0.12353	0.135999	0.122907	0.0559962	0.0557384	0.158057	0.152168	0.15425	0.0775944	0.0676151	0.127082	0.102991	0.0485076
A166	No recurrence	No recurrence	0.220844	0.28701	0.220844	0.271303	0.0900535	0.14417	0.179392	0.142235	0.0801912	0.056782	0.167163	0.140013	0.0724957	0.120682	0.100425	0.0911932	0.0921104	0.079891	0.122525	0.126599	0.138029	0.05605
A167	Recurrence	Recurrence	0.222287	0.213688	0.329288	0.234737	0.0322053	0.240004	0.120629	0.212447	0.0207353	0.0308584	0.0998041	0.243317	0.0754549	0.0354699	0.161755	0.151477	0.157587	0.0898574	0.0360182	0.125551	0.116676	0.0501534
A168	No recurrence	No recurrence	0.199253	0.267735	0.333758	0.199253	0.110562	0.158684	0.144617	0.0723793	0.129993	0.170457	0.151376	0.0619316	0.0505963	0.148727	0.113887	0.0967028	0.120327	0.0429644	0.166731	0.156726	0.0854004	0.0179381
A169	No recurrence	No recurrence	0.220376	0.220376	0.32863	0.230617	0.173244	0.116728	0.114968	0.127077	0.09967	0.127681	0.126365	0.114267	0.069775	0.117283	0.105717	0.0987056	0.104225	0.0754405	0.130801	0.130562	0.116883	0.0506082
A170	No recurrence	No recurrence	0.193523	0.32903	0.283923	0.193523	0.0187682	0.188504	0.210393	0.0845692	0.0157128	0.123839	0.237039	0.121175	0.0808228	0.0485795	0.163961	0.155662	0.154976	0.0658325	0.0857191	0.0842336	0.0783599	0.0818533
A171	Recurrence	Recurrence	0.206267	0.190248	0.330624	0.272861	0.169354	0.13157	0.140107	0.12821	0.0445211	0.0801497	0.150114	0.155974	0.0597792	0.0763958	0.138307	0.135365	0.131598	0.0802184	0.0986679	0.134714	0.102628	0.0423275
A172	Recurrence	No recurrence	0.205328	0.318763	0.270582	0.205328	0.0850512	0.172228	0.112734	0.172187	0.0712805	0.0907772	0.109876	0.185866	0.0832731	0.0511686	0.147012	0.139893	0.146405	0.0952678	0.0621172	0.096582	0.12379	0.0544906
A173	Recurrence	Recurrence	0.255111	0.285348	0.229771	0.229771	0.17034	0.139767	0.0980957	0.143402	0.0373531	0.108359	0.156278	0.146406	0.0898744	0.0517873	0.145045	0.140386	0.143035	0.077368	0.1062	0.0664528	0.0954851	0.0843662
A174	No recurrence	No recurrence	0.302575	0.311434	0.192995	0.192995	0.0870848	0.208384	0.149566	0.133288	0.0809764	0.0491081	0.147175	0.144418	0.0699674	0.118731	0.101247	0.0882643	0.0981781	0.0690787	0.136747	0.1492	0.130132	0.0384536
A175	No recurrence	No recurrence	0.26802	0.307927	0.212027	0.212027	0.186591	0.0872994	0.101156	0.0949162	0.184602	0.142241	0.0998522	0.103343	0.0636457	0.186379	0.0732747	0.0679177	0.0712174	0.0751461	0.192914	0.135989	0.111158	0.0223575
A176	No recurrence	No recurrence	0.330869	0.199957	0.199957	0.269218	0.156132	0.116963	0.0769075	0.130777	0.170183	0.153473	0.0890455	0.106519	0.058819	0.170008	0.0559671	0.0653108	0.0574819	0.0833869	0.183392	0.162263	0.121044	0.0423284
A177	No recurrence	No recurrence	0.367883	0.195486	0.195486	0.241145	0.185268	0.0902841	0.0964245	0.109205	0.181877	0.145812	0.0963196	0.0948108	0.0559734	0.175008	0.0851304	0.0849046	0.082539	0.0562316	0.203082	0.139681	0.0975807	0.0198691
A178	No recurrence	No recurrence	0.188594	0.260178	0.362634	0.188594	0.0461869	0.0366573	0.305012	0.0410422	0.0428929	0.192829	0.295038	0.0403412	0.0288974	0.0740423	0.182062	0.167941	0.18068	0.0224643	0.103985	0.168185	0.0561853	0.015558
A179	No recurrence	No recurrence	0.208703	0.255364	0.208703	0.32723	0.128247	0.185668	0.147879	0.183476	0.00424763	0.00295704	0.152088	0.195438	0.0881517	0.0171661	0.173292	0.154803	0.164995	0.0843126	0.0218654	0.102767	0.115769	0.0768776
A180	No recurrence	No recurrence	0.207832	0.207832	0.211747	0.37259	0.119907	0.189345	0.115614	0.121876	0.111629	0.107489	0.102393	0.131747	0.0686544	0.103618	0.134854	0.123544	0.12551	0.0772603	0.107258	0.116095	0.102252	0.0409537
A181	No recurrence	No recurrence	0.187148	0.256536	0.369168	0.187148	0.130695	0.100767	0.137868	0.100706	0.128298	0.159306	0.127615	0.114745	0.0679392	0.0878024	0.1561	0.148595	0.156211	0.0667259	0.0924255	0.104966	0.0891724	0.0300617
A182	No recurrence	No recurrence	0.356777	0.214408	0.214408	0.214408	0.162631	0.095444	0.0891031	0.101037	0.160842	0.195619	0.0898264	0.105498	0.0801355	0.107852	0.116663	0.111461	0.112432	0.0775285	0.129874	0.124734	0.0991505	0.0401684
A183	No recurrence	No recurrence	0.195	0.377231	0.232768	0.195	0.174415	0.0358033	0.144624	0.0746234	0.184379	0.212126	0.14041	0.0336189	0.0338332	0.166297	0.115883	0.102817	0.125084	0.0517504	0.178693	0.139294	0.0798186	0.00652929
A184	No recurrence	No recurrence	0.273352	0.195908	0.195908	0.334833	0.169427	0.0607729	0.101634	0.0879799	0.177846	0.236423	0.121347	0.0445699	0.0446562	0.173762	0.0764684	0.0698512	0.0771218	0.0741805	0.181021	0.188163	0.113543	0.00123285
A185	No recurrence	No recurrence	0.228978	0.228978	0.313065	0.228978	0.125578	0.16114	0.143909	0.155769	0.0133165	0.0957983	0.150309	0.154181	0.0815266	0.022893	0.156509	0.158971	0.145657	0.092881	0.0670567	0.0643005	0.12382	0.0863854
A186	No recurrence	No recurrence	0.345872	0.216899	0.194096	0.243132	0.164465	0.09351	0.0936746	0.10467	0.164584	0.18346	0.0972696	0.0983663	0.0556747	0.131489	0.10355	0.105207	0.0998276	0.0686192	0.163265	0.13724	0.0967579	0.0383701
A187	No recurrence	No recurrence	0.227318	0.331624	0.239111	0.201947	0.1062	0.189783	0.131915	0.101879	0.11367	0.105911	0.127895	0.122747	0.0892011	0.111128	0.100306	0.0890372	0.100134	0.0816424	0.115339	0.133999	0.143792	0.0354208
A188	Recurrence	Recurrence	0.179909	0.30304	0.337142	0.179909	0.145664	0.110224	0.126319	0.108398	0.13714	0.130769	0.117412	0.124075	0.0895649	0.112999	0.127643	0.117972	0.126408	0.0644378	0.12934	0.0938261	0.101517	0.0362925
A189	No recurrence	No recurrence	0.20587	0.28036	0.307899	0.20587	0.014808	0.236242	0.146643	0.189193	0.0105489	0.0406703	0.172727	0.189168	0.100615	0.0286205	0.172287	0.157173	0.170643	0.070478	0.0631231	0.0783222	0.0852686	0.0734692
A190	No recurrence	No recurrence	0.202052	0.290544	0.305352	0.202052	0.161988	0.14924	0.0992736	0.0639973	0.160862	0.204968	0.0973995	0.0622711	0.0750684	0.128902	0.124737	0.121813	0.123231	0.0561939	0.158774	0.116854	0.0658503	0.0285756
A191	No recurrence	No recurrence	0.243627	0.253031	0.259714	0.243627	0.164547	0.151626	0.10238	0.148947	0.0506074	0.121991	0.113301	0.1466	0.0772493	0.05018	0.131109	0.134172	0.11696	0.0825187	0.10099	0.107684	0.109166	0.0899713
A192	No recurrence	No recurrence	0.207092	0.207092	0.378724	0.207092	0.0159276	0.229782	0.169881	0.134705	0.015846	0.0666737	0.195982	0.171203	0.0866734	0.042603	0.158583	0.150483	0.154138	0.0754234	0.070022	0.088571	0.095839	0.0776639
A193	Recurrence	Recurrence	0.317219	0.207837	0.267107	0.207837	0.161732	0.157485	0.0753904	0.0769338	0.17564	0.190172	0.0793063	0.0833409	0.0700788	0.158625	0.0873901	0.0874421	0.0804271	0.0632715	0.189554	0.137409	0.0862594	0.0395437
A194	No recurrence	No recurrence	0.201256	0.201256	0.396232	0.201256	0.0440058	0.149552	0.169074	0.139739	0.0412662	0.16163	0.147307	0.147426	0.0746644	0.0277483	0.170759	0.167499	0.162563	0.0812085	0.0574577	0.0804091	0.0939187	0.0837726
A195	No recurrence	No recurrence	0.218453	0.218453	0.344642	0.218453	0.0589413	0.222027	0.119644	0.165487	0.0486274	0.112411	0.118306	0.154556	0.0790515	0.0509666	0.151485	0.147778	0.14548	0.0921646	0.0717244	0.0796372	0.110759	0.0709528
A196	No recurrence	No recurrence	0.200705	0.200705	0.397884	0.200705	0.140107	0.115558	0.186683	0.120482	0.00951106	0.117532	0.175013	0.135114	0.0600444	0.0109512	0.205513	0.197099	0.193764	0.0593179	0.0474476	0.0861435	0.077549	0.0621699
A197	No recurrence	Recurrence	0.220174	0.220174	0.259706	0.299946	0.0283188	0.238449	0.134559	0.189095	0.0212595	0.0446399	0.137973	0.205705	0.0801341	0.0535628	0.151091	0.144023	0.146861	0.0854862	0.0542699	0.121608	0.112894	0.0500707
A198	No recurrence	No recurrence	0.25	0.25	0.25	0.25	0.0484629	0.262229	0.0843154	0.216096	0.0276383	0.0529689	0.0965699	0.211719	0.11383	0.0380599	0.14296	0.130875	0.140904	0.0950459	0.0559634	0.0617712	0.126562	0.0940293
A199	No recurrence	No recurrence	0.182829	0.342088	0.292254	0.182829	0.0723361	0.195387	0.224961	0.0828772	0.0654048	0.0335613	0.224896	0.100576	0.0676045	0.162	0.0611398	0.0514534	0.0602752	0.0614641	0.168488	0.164478	0.174938	0.0281595
A200	No recurrence	No recurrence	0.222634	0.303823	0.255344	0.218198	0.148695	0.115167	0.089885	0.129744	0.149238	0.160755	0.0967833	0.109733	0.0477114	0.127069	0.0971609	0.0998588	0.0992924	0.0784191	0.143292	0.155726	0.116147	0.0353236
A201	No recurrence	No recurrence	0.331633	0.222789	0.222789	0.222789	0.0202591	0.269599	0.0729738	0.211133	0.011756	0.0845511	0.112922	0.216806	0.0769146	0.0413873	0.139835	0.139197	0.135545	0.0996389	0.0631592	0.0968844	0.128765	0.0786738
A202	No recurrence	No recurrence	0.211847	0.211847	0.364458	0.211847	0.0953319	0.212152	0.056203	0.153831	0.0851539	0.160148	0.099703	0.137477	0.0794743	0.0638569	0.145633	0.142638	0.138677	0.0851267	0.0926066	0.0760989	0.103536	0.0723528
A203	No recurrence	No recurrence	0.230066	0.309802	0.230066	0.230066	0.0412769	0.23825	0.0837814	0.156891	0.0324973	0.144143	0.144455	0.158705	0.08087	0.0307246	0.168322	0.157962	0.163916	0.0699828	0.0748087	0.0974696	0.0909441	0.0650008
A204	No recurrence	No recurrence	0.269481	0.334813	0.197853	0.197853	0.121114	0.183126	0.0824299	0.182499	0.107471	0.0647757	0.0806475	0.177937	0.0920008	0.0875261	0.100699	0.0912163	0.0997258	0.114531	0.0927777	0.119158	0.151203	0.0511619
A205	No recurrence	No recurrence	0.226285	0.226285	0.321146	0.226285	0.167601	0.159544	0.0928181	0.173458	0.0669461	0.0876085	0.100162	0.151863	0.0777048	0.080938	0.125458	0.11855	0.123791	0.0907125	0.0860814	0.102936	0.130948	0.0628794
A206	No recurrence	No recurrence	0.199353	0.295973	0.305321	0.199353	0.133115	0.150591	0.14351	0.144712	0.0153637	0.0992032	0.168447	0.145058	0.0854329	0.0339989	0.148277	0.147844	0.138625	0.089089	0.0786216	0.0759661	0.108518	0.093627
A207	No recurrence	No recurrence	0.17972	0.307384	0.333177	0.17972	0.0986727	0.1021	0.212916	0.0879784	0.10388	0.0970017	0.180158	0.117293	0.0501852	0.114933	0.127239	0.117247	0.123005	0.0563198	0.116561	0.152905	0.111698	0.0299068
A208	No recurrence	No recurrence	0.17225	0.207366	0.330233	0.29015	0.0112244	0.116586	0.280071	0.134615	0.00611022	0.0195123	0.212413	0.219468	0.0389132	0.0113545	0.221614	0.200401	0.209392	0.0404569	0.015738	0.159446	0.0681493	0.0345353
A209	No recurrence	No recurrence	0.171105	0.327599	0.33019	0.171105	0.114263	0.166176	0.140455	0.0926631	0.111909	0.109959	0.127447	0.137128	0.0688487	0.0864303	0.146871	0.137639	0.146492	0.0784409	0.0884683	0.114263	0.100522	0.032024
A210	No recurrence	Recurrence	0.187629	0.273641	0.300966	0.237763	0.169466	0.11428	0.171375	0.0978234	0.065122	0.083545	0.157258	0.141131	0.0636223	0.0852878	0.133216	0.122814	0.123393	0.0745452	0.114817	0.139974	0.0951809	0.0471498
A211	No recurrence	No recurrence	0.18091	0.335416	0.302764	0.18091	0.135711	0.107636	0.131598	0.132821	0.132176	0.119866	0.123362	0.11683	0.0442262	0.131888	0.118103	0.113114	0.129422	0.0768171	0.121924	0.136254	0.114926	0.0133255
A212	No recurrence	No recurrence	0.200729	0.200729	0.397813	0.200729	0.0641784	0.192744	0.0944468	0.185953	0.0544	0.128918	0.107381	0.171979	0.0933511	0.0387681	0.154041	0.153229	0.149602	0.0916124	0.0631329	0.0631618	0.109669	0.083433
A213	No recurrence	No recurrence	0.187768	0.3392	0.285264	0.187768	0.126572	0.125086	0.152076	0.124999	0.124034	0.0745439	0.14567	0.127018	0.0638306	0.139854	0.0830129	0.0730573	0.083339	0.0805952	0.138992	0.15089	0.153126	0.0333035
A214	No recurrence	No recurrence	0.208207	0.208207	0.375378	0.208207	0.139723	0.192574	0.0971054	0.208135	0.00900789	0.0764803	0.0925857	0.184389	0.0984653	0.0121765	0.169692	0.167356	0.165929	0.0886437	0.0442393	0.0582643	0.119727	0.0755068
A215	No recurrence	No recurrence	0.235948	0.235948	0.292155	0.235948	0.147743	0.0500602	0.144335	0.0575051	0.153774	0.253581	0.141543	0.0514584	0.0522719	0.107639	0.150144	0.14392	0.145442	0.0487806	0.129706	0.139082	0.0624935	0.02052
A216	No recurrence	No recurrence	0.249377	0.263872	0.263383	0.223368	0.0936675	0.203171	0.0876655	0.173686	0.0837981	0.0990739	0.0928063	0.166132	0.0618001	0.0604056	0.145883	0.143058	0.144613	0.0814755	0.0805874	0.0997287	0.113191	0.0692573
A217	No recurrence	No recurrence	0.336694	0.19387	0.19387	0.275566	0.123109	0.176595	0.143748	0.10195	0.128337	0.0885135	0.145428	0.0923201	0.037466	0.181672	0.0517854	0.049082	0.0505931	0.0691851	0.181501	0.196383	0.158475	0.0238577
A218	No recurrence	No recurrence	0.19319	0.31152	0.302101	0.19319	0.00273369	0.0404353	0.392309	0.0396606	0.00281232	0.0879086	0.39699	0.0371509	0.0271143	0.163034	0.0835245	0.0677717	0.081063	0.0241626	0.183058	0.205286	0.147043	0.0179436
A219	No recurrence	No recurrence	0.207705	0.376884	0.207705	0.207705	0.117244	0.0833043	0.216093	0.0961138	0.120972	0.0758355	0.202911	0.0875269	0.0339585	0.139383	0.103911	0.0924435	0.100317	0.0591819	0.132199	0.185549	0.139151	0.0139061
A220	No recurrence	No recurrence	0.183961	0.183961	0.35004	0.282039	0.0764266	0.162626	0.144398	0.178417	0.0602641	0.0459074	0.10533	0.22663	0.0672059	0.0501084	0.163333	0.155713	0.155958	0.089725	0.039125	0.128533	0.110733	0.0395656
A221	No recurrence	Recurrence	0.188921	0.343225	0.278933	0.188921	0.144207	0.146834	0.108975	0.133511	0.127552	0.0993445	0.099073	0.140503	0.0894173	0.127725	0.0929694	0.0837683	0.0920058	0.0895639	0.133461	0.104679	0.140991	0.0454195
A222	No recurrence	No recurrence	0.239292	0.235553	0.321351	0.203804	0.0345553	0.208135	0.141629	0.126646	0.0290113	0.125803	0.173638	0.160582	0.0747767	0.0292341	0.176976	0.160514	0.174554	0.0582497	0.0807587	0.0976572	0.0790545	0.0682246
A223	Recurrence	Recurrence	0.241835	0.246842	0.214284	0.297039	0.153616	0.1008	0.147652	0.126811	0.133589	0.105406	0.127973	0.104154	0.046161	0.120201	0.124354	0.107735	0.107973	0.0688913	0.141885	0.158035	0.0948738	0.0298911
A224	No recurrence	No recurrence	0.182469	0.28256	0.352502	0.182469	0.182486	0.0568869	0.238859	0.0628912	0.0119285	0.0875999	0.292924	0.0664245	0.0897615	0.0851797	0.151709	0.130061	0.159262	0.045918	0.13535	0.0974693	0.0611131	0.0441766
A225	No recurrence	No recurrence	0.18556	0.348548	0.280331	0.18556	0.0476482	0.068851	0.337041	0.056341	0.0486557	0.0321241	0.336912	0.072427	0.0317627	0.186973	0.0464821	0.0312523	0.0455258	0.0410646	0.182275	0.217253	0.204139	0.0132729
A226	No recurrence	No recurrence	0.199909	0.212334	0.387848	0.199909	0.103296	0.0995687	0.183897	0.0895549	0.0954328	0.117603	0.158202	0.152446	0.063508	0.0628167	0.162243	0.151264	0.155339	0.0727049	0.0752982	0.116685	0.0996798	0.0404615
A227	No recurrence	No recurrence	0.205521	0.205521	0.383438	0.205521	0.0978395	0.178866	0.0599604	0.174503	0.108298	0.107666	0.0809476	0.191919	0.100606	0.0919549	0.106724	0.101551	0.115256	0.104852	0.0808225	0.109473	0.149073	0.0396871
A228	No recurrence	No recurrence	0.331037	0.187006	0.187006	0.294951	0.179923	0.0901419	0.0933196	0.108579	0.193545	0.148047	0.0925115	0.0939331	0.0539839	0.182766	0.0647273	0.0635754	0.0625446	0.0777067	0.186311	0.177388	0.113493	0.0175042
A229	No recurrence	No recurrence	0.220621	0.311168	0.247591	0.220621	0.140707	0.153204	0.122984	0.150803	0.0284917	0.125678	0.138247	0.139886	0.0697579	0.0264736	0.157109	0.155347	0.148435	0.084671	0.0738579	0.0965824	0.101227	0.0865397
A230	No recurrence	No recurrence	0.214688	0.327175	0.214688	0.24345	0.22945	0.0241661	0.114047	0.0361825	0.201993	0.243956	0.111894	0.0383113	0.061655	0.178494	0.089154	0.0863117	0.0901953	0.0497121	0.206833	0.157167	0.0657099	0.0147674
A231	No recurrence	No recurrence	0.177304	0.341151	0.304241	0.177304	0.13677	0.093722	0.131154	0.115824	0.141902	0.161158	0.126467	0.0930042	0.0574999	0.120343	0.123747	0.119118	0.133897	0.0636786	0.125087	0.128035	0.105797	0.0227976
A232	No recurrence	No recurrence	0.175175	0.32644	0.323211	0.175175	0.111184	0.153394	0.127098	0.140086	0.0864692	0.103712	0.122682	0.155376	0.0775332	0.0684643	0.143041	0.141468	0.138908	0.0844287	0.0747709	0.127978	0.109704	0.033703
A233	No recurrence	No recurrence	0.221929	0.274931	0.281211	0.221929	0.115482	0.108528	0.119081	0.114884	0.106907	0.19079	0.124201	0.120127	0.0615543	0.0788536	0.13925	0.139062	0.137383	0.0714242	0.107783	0.132706	0.0958443	0.0361399
A234	No recurrence	No recurrence	0.379389	0.20687	0.20687	0.20687	0.188237	0.0699861	0.119546	0.0784395	0.196664	0.149796	0.120237	0.0770937	0.0575734	0.214399	0.0456515	0.0418243	0.0419878	0.057243	0.223339	0.171917	0.126153	0.0199119
A235	No recurrence	No recurrence	0.171781	0.326971	0.329466	0.171781	0.113916	0.116837	0.13606	0.124429	0.11152	0.124735	0.130988	0.141514	0.0661766	0.0960064	0.129795	0.121209	0.137875	0.0788785	0.0956587	0.125884	0.116386	0.0321308
A236	No recurrence	No recurrence	0.207401	0.301744	0.283455	0.207401	0.0589635	0.201748	0.174058	0.12639	0.0443984	0.0562226	0.18293	0.15529	0.0845249	0.0632523	0.155836	0.137306	0.154493	0.0642821	0.0947796	0.105351	0.077337	0.0628382
A237	No recurrence	No recurrence	0.231557	0.30533	0.231557	0.231557	0.0142734	0.270234	0.0338768	0.176251	0.00788973	0.123371	0.196863	0.177242	0.0975409	0.0444283	0.163885	0.150947	0.167112	0.0705377	0.0671051	0.0811188	0.09202	0.0653055
A238	No recurrence	No recurrence	0.25	0.25	0.25	0.25	0.0863286	0.22139	0.097936	0.164539	0.0596617	0.115873	0.104918	0.149354	0.10198	0.0488187	0.151835	0.146734	0.144818	0.0802778	0.0839254	0.0574225	0.0973864	0.0868025
A239	Recurrence	Recurrence	0.200272	0.200272	0.388842	0.210613	0.00428063	0.233509	0.15354	0.191671	0.00313723	0.0719224	0.16018	0.181759	0.0793558	0.017416	0.180608	0.171688	0.175461	0.0671052	0.0489385	0.0865068	0.0855533	0.0873669
A240	No recurrence	No recurrence	0.17662	0.306342	0.340417	0.17662	0.102851	0.0966726	0.188075	0.119439	0.1074	0.103593	0.17157	0.1104	0.036124	0.0939647	0.148904	0.143257	0.145986	0.0519196	0.0970911	0.149519	0.110874	0.0223606
A241	No recurrence	No recurrence	0.191725	0.191725	0.381211	0.235339	0.0720814	0.198639	0.125017	0.170634	0.0568979	0.0178964	0.136771	0.222063	0.0853824	0.124524	0.0901248	0.0859016	0.0848733	0.116625	0.131313	0.0702576	0.142739	0.0682601
A242	No recurrence	No recurrence	0.240638	0.342613	0.197658	0.219091	0.187641	0.053353	0.11894	0.0636518	0.199204	0.174503	0.101876	0.100831	0.0648618	0.143751	0.108419	0.10055	0.105977	0.071338	0.139114	0.149733	0.102264	0.0139928
A243	No recurrence	No recurrence	0.223119	0.223119	0.329581	0.224181	0.029132	0.261889	0.118692	0.207978	0.0188983	0.0580757	0.103989	0.201347	0.0930746	0.0304417	0.154883	0.148023	0.142744	0.0998843	0.0446065	0.0774477	0.123403	0.0854929
A244	Recurrence	Recurrence	0.174394	0.305513	0.345699	0.174394	0.0620984	0.0837385	0.224626	0.0837365	0.0574595	0.107706	0.214367	0.166269	0.0715589	0.0484012	0.173682	0.160882	0.17078	0.0586866	0.0773888	0.112373	0.0821557	0.0440915
A245	No recurrence	No recurrence	0.226962	0.309971	0.236105	0.226962	0.0609346	0.190844	0.151366	0.0740393	0.0617084	0.16352	0.195768	0.101819	0.0519803	0.0948565	0.135302	0.132014	0.121958	0.0611999	0.140265	0.12866	0.0767198	0.0570449
A246	No recurrence	No recurrence	0.319255	0.226764	0.211524	0.242458	0.154302	0.132505	0.161958	0.148348	0.0101982	0.0177849	0.174131	0.200773	0.0828172	0.0640697	0.156044	0.140892	0.153472	0.0702528	0.0782742	0.119514	0.0896072	0.0450564
A247	No recurrence	No recurrence	0.212204	0.240076	0.335515	0.212204	0.00505266	0.227476	0.141644	0.139449	0.00338118	0.173941	0.179996	0.129059	0.0727539	0.0115191	0.167792	0.172076	0.144353	0.0686664	0.0916575	0.0868719	0.0859414	0.0983685
A248	No recurrence	No recurrence	0.188678	0.276996	0.345648	0.188678	0.156419	0.164333	0.125672	0.0620191	0.150669	0.146626	0.118732	0.0755292	0.074962	0.165058	0.095557	0.0872561	0.091002	0.0510614	0.178716	0.120308	0.107539	0.0285403
A249	Recurrence	Recurrence	0.372951	0.199978	0.199978	0.227092	0.205584	0.0225497	0.110404	0.0188613	0.243097	0.24649	0.117737	0.0352771	0.080396	0.266946	0.0338007	0.0316461	0.0350624	0.0320469	0.289951	0.160721	0.0640607	0.00536979
A250	No recurrence	No recurrence	0.25	0.25	0.25	0.25	0.187426	0.15841	0.0591655	0.157577	0.0952693	0.118539	0.0769635	0.14665	0.0916183	0.0548387	0.135313	0.13505	0.124634	0.0827951	0.0934075	0.0843933	0.109292	0.0886582
